# Supplementary material for: Barley AGO4 proteins show overlapping functionality with distinct small RNA-binding properties in heterologous complementation
Source: Plant Cell Rep. 2024 Mar 13;43(4):96. doi: 10.1007/s00299-024-03177-z (PMC10937801; doi:10.1007/s00299-024-03177-z)
Supplement: Supplementary file 2 — Supplementary file2 (XLSX 14 KB) [file 299_2024_3177_MOESM2_ESM.xlsx]

## Sheet: Table S1
Primers used in this study
PCR/qPCR/RT-qPCR Primers
Gene Name	Gene Name	RT-qPCR primers	Sequence (5'-3')	Amplicon Length	Locus Name
AtAGO4 (ago4-3 mutant)	Argonaute 4	ago4-3_F	CGGCGACGAGCCAGGGATAG	3405 bp	AT2G27040 (WiscDSLox338A06)
		ago4-3_R	CTGGTGGAGGAGGTGGTAATG
AtUBC9 (cDNA)	Ubiquitin-Conjugating enzyme 9	AtUBC9_qPCR_F	TCACAATTTCCAAGGTGCTGC	146 bp	AT4G27960
		AtUBC9_qPCR_R	ATACTTTTGGGTCCAGGTCCG
AtUBC9 (gDNA)	Ubiquitin-Conjugating enzyme 9	AtUBC9_gDNA_F	GGTGCTGCTATCGATCTGTTC	69 bp	AT4G27960
		AtUBC9_gDNA_R	GCTATCTCAGGGACCAAAGGATC
AtACT2	Actin 2	AtACT2_qPCR_F	GTGGTTCCATTCTTGCTTCCC	90 bp	AT3G18780
		AtACT2_qPCR_R	TGTGAACGATTCCTGGACCTG
AtPP2AA3	Protein Phosphatase 2A subunit A3	AtPP2AA3_qPCR_F	TCCTCTGGCTAAGCGACTTTC	104 bp	AT1G13320
		AtPP2AA3_qPCR_R	TCTTTAGCACATCTGGGGCAC
AtAGO4	Argonaute 4	AtAGO4_qPCR_F	CAAGTTCTTCCAGCCAACGTC	148 bp	AT2G27040
		AtAGO4_qPCR_R	CAGGACGTGGTAGTGAGTTGG
AtROS1	DNA glycosylase/AP lyase	AtROS1_qPCR_F	TGGTGGGAGGAAGAACGTAATG	171 bp	AT2G36490
		AtROS1_qPCR_R	AGCCGAACTTGAGAGATGGTC
AtSN1	SINE-like transposable element	AtSN1_qPCR_F	CTGGAAGTTCAGGCCCAAAG	113 bp	AT3TE63860
		AtSN1_qPCR_R	TAGAGGTGCTGGATTCGAGAC
ONSEN (Ito et al., 2011)	Ty1/Copia-like retrotransposon	ONSEN_qPCR_F (COPIA78-4219F)	CCACAAGAGGAACCAACGAA	82 bp	AT1TE12295; AT1TE24850; AT1TE59755; AT1TE71045; AT3TE54550; AT3TE89830; AT3TE92525; AT5TE15240
		ONSEN_qPCR_R (COPIA78-4300R)	TTCGATCATGGAAGACCGG
HvAGO4a	Argonaute 4a	HvAGO4a_qPCR_F	AGGACAGGAATCAGAGCACAC	151 bp	HORVU.MOREX.r2.3HG0213340
		HvAGO4a_qPCR_R	CATTACCCCTCCACCCAAGTC
HvAGO4b	Argonaute 4b	HvAGO4b_qPCR_F	GAGCCCAAGTTCACAGTCATTG	104 bp	HORVU.MOREX.r2.1HG0078650
		HvAGO4b_qPCR_R	TGTTTATCCACCACCGTACCAG
Cloning Primers
Gene Name	Gene Name	Cloning primers	Sequence (5'-3')	Amplicon Length	Locus Name
HvAGO4a	Argonaute 4a	Clon_HA-HvAGO4a_F	ACGTGCACGCGTATGTACCCATACGATGTTCCAGATTACGCTGAGTCGCATGTTGTTGAG	2820 bp	HORVU.MOREX.r2.3HG0213340
		Clon_HA-HvAGO4a_R	GCTACGTCTAGATTATCAGCAGAAGAACATGCTGCT
HvAGO4b	Argonaute 4b	Clon_HA-HvAGO4b_F	AGTCATACGCGTATGTACCCATACGATGTTCCAGATTACGCTGACCCGCATGATGGAGAG	2811 bp	HORVU.MOREX.r2.1HG0078650
		Clon_HA-HvAGO4b_R	CGTCGGTCTAGATTATCAGCAGAAGAACATGGAGCT
Promoter AtAGO4	Argonaute 4	Clon_pAGO4_F	TGCTCGGGTACCGTAAATTGTCCGATACTCTCATGTG	2536 bp	AT2G27040
		Clon_pAGO4_R	CGTTCGCTCGAGACGCGTCTCCTGCTCAAAGAAACCAAAC
Terminator AtAGO4	Argonaute 4	Clon_tAGO4_F	ATTATAGCGGCCGCATGAGCAGCCCTACTTGGCT	576 bp	AT2G27040
		Clon_tAGO4_R	GTGTACGAGCTCACTTTGACTATGCTTATCTCGTTTG
References
Ito, H., Gaubert, H., Bucher, E., Mirouze, M., Vaillant, I. and Paszkowski, J. (2011). An siRNA pathway prevents transgenerational retrotransposition in plants subjected to stress. Nature 472, 115–119.

## Sheet: RNA-Seq
Samples	Total fragments	Matched fragments	Properly matched fragments
barley_inflorescence_Rep1	9960447	7610808 (76.4%)	6820735 (89.6%)
barley_inflorescence_Rep2	13373817	10277294 (76.8%)	9129740 (88.8%)
barley_inflorescence_Rep3	10898324	8291399 (76.1%)	7466085 (90%)
